# Supplementary material for: Single-exposure visual memory judgments are reflected in inferotemporal cortex
Source: eLife. 2018 Mar 8;7:e32259. doi: 10.7554/eLife.32259 (PMC5843407; doi:10.7554/eLife.32259)
Supplement: Source data 1. — Behavioral data include the forgetting function and reaction times, each as a function of n-back. Neural data include the spike count responses of each unit to the same images presented as novel and as familiar at a range of n-back (Source_data.zip). [file elife-32259-data1.zip]

Archive with 8 entries (5 files):
- Source_data/
- Source_data/Data.mat
- __MACOSX/
- __MACOSX/Source_data/
- __MACOSX/Source_data/._Data.mat
- Source_data/Readme.rtf
- __MACOSX/Source_data/._Readme.rtf
- __MACOSX/._Source_data
